# Supplementary material for: Unveiling the Genomic Landscape of G2P[6] Rotavirus a Strains in Brazil: Evolutionary and Epidemiological Perspectives
Source: Viruses. 2025 Aug 11;17(8):1103. doi: 10.3390/v17081103 (PMC12390652; doi:10.3390/v17081103)
Supplement: Supplementary file 1 [file viruses-17-01103-s001.zip]

Archive with 1 entries (1 files):
- viruses-3783047-supplementary.pdf
